# Supplementary material for: CRP in Outpatients with Inflammatory Bowel Disease Is Linked to the Blood Microbiota
Source: Int J Mol Sci. 2023 Jun 30;24(13):10899. doi: 10.3390/ijms241310899 (PMC10341653; doi:10.3390/ijms241310899)
Supplement: Supplementary file 1 [file ijms-24-10899-s001.zip]

Archive with 2 entries (2 files):
- Table S1. Taxonomic identification with relative abundance data.pdf
- Table S2. Identified species in the blood of IBD patients.pdf
